# Supplementary material for: Assessment of the Relationship Between Bioexclusion Practices Applied in Wean-to-Harvest Sites and PRRS Outbreaks
Source: Vet Sci. 2025 Oct 16;12(10):1000. doi: 10.3390/vetsci12101000 (PMC12568179; doi:10.3390/vetsci12101000)
Supplement: Supplementary file 1 [file vetsci-12-01000-s001.zip]

Archive with 7 entries (4 files):
- Supplement file/
- Supplement file/Supplementary material - File S1.pdf
- Supplement file/Supplementary material - Tables S1 and S2.pdf
- __MACOSX/
- __MACOSX/Supplement file/
- __MACOSX/Supplement file/._Supplementary material - File S1.docx
- __MACOSX/Supplement file/._Supplementary material - Tables S1 and S2.docx
